# Supplementary material for: Structure and expression of two nuclear receptor genes in marsupials: insights into the evolution of the antisense overlap between the α-thyroid hormone receptor and Rev-erbα
Source: BMC Mol Biol. 2010 Dec 10;11:97. doi: 10.1186/1471-2199-11-97 (PMC3047299; doi:10.1186/1471-2199-11-97)
Supplement: Additional file 5 — Table of primers used for PCR, DNA sequencing and plasmid constructions. [file 1471-2199-11-97-S5.XLS]

## Sheet: primers
Number	Direction	Nucleotide sequence	Species	mRNA/gene	Location	Description
		Real-time RT-PCR				Figure/table reference*
1	F	ACC TGG ATG ACA CAG AAG TG	SAO	TRα1, TRα2	Exon 8	3, 4B,4C,AF3,AF4
2	R	CTT CCT GAT CCT CGA AGA CC	SAO/Ptr	TRα1	Exon 9	3,4B,4C,5A,AF3,AF4
3	F	CAC AGT CCC GTT TGA ATG AG	SAO/Ptr	Rev-erbα	Exon 1	3,AF3
4	R	TGG AAC CAA TGT AGG TGA TGA	SAO	Rev-erbα	Exon 2	3,AF3
5	F	CAT CGC AAA CAC AAC ATT CC	SAO	TRα2	Exon 9	3,AF4
6	R	TAG ATG CCC AGT GAC TAC AG	SAO	TRα2	Exon 10	3,4C,AF4
7	R	CAA CAA CAT GCA TTC CGA GA	SAO	TRα2	Exon 10	3, AF4
8	F	GAC CAC TCT GGA CTC CAA CAA	SAO/Ptr	Rev-erbα	Exon 1	5A
9	R	GGG AGA TGA GCC ATT GGA A	SAO/Ptr	Rev-erbα	Exon 2	5A
10	R	ACC TGG ATG ACA CGG AAG TC	Ptr	TRα1	Exon 8	5A
11	F	TAC CGC AAA CAC AAC ATT CC	Ptr	TRα2	Exon 8	5A
12	R	TAG ATG GCC AGT GAC CTC AG	Ptr	TRα2	Exon 10	5A
13	F	TTG CTG ACA GGA TGC AGA AG	SAO	β-actin	Exon 5	3,5,AF3
14	R	GAG CCT CCA ATC CAG ACA GA	SAO	β-actin	Exon 6	3,5,AF3
15	F	CCT GGA TGA TAC GGA AGT GG	Rat	TRα1, TRα2	Exon 8	4B,4C,5B
16	R	TCC TCA AAG ACC TCC AGG AA	Rat	TRα1	Exon 9	4B,4C,5B
17	R	CTG CCC CCT TGT ACA GAA TC	Rat	TRα2	Exon 10	4C,5B
18	F	GCC TTC AGC GAG TTT ACC AA	Rat	TRα1	Exon 7	5B
19	R	CCC TTC AGG AGG ATG ATC TG	Rat	TRα1	Exon 8	5B
		Conventional RT-PCR
20	F	TGG AGG CCT TCA GTG AGT TT	SAO	TRα1	Exon 7	4B,5A
21	R	GTA GAA CAG CTG CAG GAG ACG	SAO	TRα2	Exon 10	4B
22	F	CCA TCT TTG AAC TGG GCA AG	Rat	TRα2	Exon 8	4B
23	R	ATG GAG AAT TCC GCT TCG	Rat	TRα2	Exon 10	4B
24	R	AAG AAT CGG CCC TCA GAG AC	SAO	TRα2	Exon 10	5A
25	F	TCT CTG CCT TCA ACC TGG AT	SAO	TRα2	Exon 8	5A
26	R	AAG AGT TCA GTG GGG CAC TC	SAO	TRα1	Exon 9	5A
27	F	AGG AGA AAG AGC GGT TCC AT	Ptr	Rev-erbα	Exon 7	5A
28	R	CCC TCA CAG AAG AGG AGC TG	Ptr	Rev-erbα	Exon 8	5A
						*AF=additional file
		Plasmid Construction and RNA Probe Templates				Plasmid/Probe
29	F	GGC TGC CAG ATT TCT GTG AT	SAO	TRα1	Exon 7	O-O (upstream)
30	R	CCC CTA TCC TTC CCC TAC AG	SAO	TRα1	Exon 9	O-O (upstream)
31	F	GCA TAA GCT TAG TCA CCC ATG GCC TCA A	SAO	TRα1	Exon 7	O-O (upstream)
32	R	CGA TTC TAG AGG TGG GGC TCC TAA AAA TTG	SAO	TRα1	Exon 9	O-O (upstream)
33	F	AAA GAC ACC GTC CAC AAA GG	SAO	TRα2	Intron 9	O-O (downstream)
34	R	CCG CAC AAC ATA CAG TCT GC	SAO	TRα2	Exon 7 (Rev-erbα)	O-O (downstream)
35	F	CGA TTC TAG AAG CAC AGA AGC CAG ATC AGA TAG	SAO	TRα2	Intron 9	O-O (downstream)
36	F	CAG CCG CTT CTT ACA CAT GA	SAO/Rat	TRα2 (chimera)	Exon 10	O/Rx10
37	F	TTA AAG GAG AGA GAA GTG CA	SAO/Rat	TRα2 (chimera)	Exon 10	O/Rx10
38	R	CTC TCT CCT TTA AGA GAC AA	SAO/Rat	TRα2 (chimera)	Exon 10	O/Rx10
39	R	CAA CAG ATG GCT GGC AAC TA	SAO/Rat	TRα2 (chimera)	Exon 10	O/Rx10, O/RpA
40	F	GAT CGA TCT GTG GGG AAG AC	SAO/Rat	TRα2 (chimera)	Exon 10	O/RpA
41	R	CCA CAG ATC GAT CAG GTA TG	SAO/Rat	TRα2 (chimera)	Exon 10	O/RpA
42	R	CGA TGG GCC CAT CAT CCG GAG GTC AGT CAC	SAO	TRα2 (probe)	Exon 9	TRa2 splicing
43	F	CGA TGA GCT CTC TAG AAC TAG TTG GTC TGC AAG TCA TTT CTT GTT TCC TTT	SAO	TRα2 (probe)	Intron 8	TRa2 splicing
44	R	CGA TGG GCC CGC CTA GGC TAC TGG CAG ATT T	SAO	TRα1 (probe)	Intron 9	TRa1 polyA
45	F	CGA TGA GCT CCC CCA CCC CAT ATT GAC A	SAO	TRα1 (probe)	Exon 9	TRa1 polyA
46	F	CGA TTC TAG ATA ATA CGA CTC ACT ATA GGG CGA TGG GCC CTC CAG GTC AGG AGA ACT TAC	SAO	Rev-erbα (probe)	Intron 6	Rev-erba splicing
47	R	ATC GGA GCT CAC TRAG TTC TAG GAG ATC TGG GAG GAC TTC T	SAO	Rev-erbα (probe)	Exon 6	Rev-erba splicing
		Other primers (PCR , Sequencing)
48	F	CTA CAT CAA CCA TCG CAA ACA CAA CAT TCC CCA CTT CTG GCC CAA GCT GTT GAT GAA GAG AGA ATT CCA GAG TTC AGT TCT GTA CAA	SAO	TRα2	Exon 9	Fig. 3E(synthetic template)
49	R	CTG TCC TTC CGA GTA GAT GCC CAG TGA CTA CAG CCT CTC CAC CGA TCT CTG TCT CCA TGG GGC CCT GTC CTT GTA CAG AAC TGA ACT CTG	SAO	TRα2	Exon 10	Fig. 3E(synthetic template)
50	F	GGC GCT ACT GAA TGT ATG AGA A	SAO	TRα1	Exon 9
51	F	AAA GAC ACC GTC CAC AAA GG	SAO	TRα1	Exon 9
52	F	CGG AAG GAC AGC AAC TTC TC	SAO	Rev-erbα	Exon 8
53	R	CGT TTC GCT TCA CTG TTC AA	SAO	Rev-erbα	Exon 7
54	R	CCG CAC AAC ATA CAG TCT GC	SAO	Rev-erbα	Exon 7
55	R	ATC ATC CGG AGG TCA GTC AC	SAO	TRα1	Exon 9
56	R	CAG CCC TTC AGC AAG ATG AT	SAO	TRα1	Exon 8
57	F	GGA GAC AAG GCC ACA GGT TA	SAO	TRα1	Exon 4
58	F	GAA TGG AAC AGA AGC CAA GC	SAO	TRα1	Exon 2
59	R	AAA GCG ACA TAG CTG GCA CT	SAO	TRα1	Exon 2
60	F	GAG GCT GCT GTG CCT ACT TC	SAO	TRα1	Exon 2
61	R	TTT GCA TCT CAG CAA GCA TC	SAO	Rev-erbα	Exon 5
62	F	CGT AAC CGA TGT CAG CAA TG	SAO	Rev-erbα	Exon 4
63	R	CAA AGG TAC CAG CCT TGA GC	SAO	Rev-erbα	Exon 6
64	F	ATG GAT GCC ACC AGC ATA AT	SAO	Rev-erbα	Exon 5
65	R	CGG AAG GAC AGC AAC TC TC	SAO	Rev-erbα	Exon 8
66	R	ATG GTG GGT TCA ACA GGA AG	SAO	Rev-erbα (TRα2)	Exon 8
67	R	CCA CCG ATC TCT GTC TCC AT	SAO	Rev-erbα (TRα2)	Exon 8
68	R	CTA CGT CCA TGG GGG TAC AT	SAO	Rev-erbα	Exon 6
69	F	CCA GAG GCT GAA ACC TCA TC	SAO	Rev-erbα	Exon 5
70	R	TAC AGC CTC TCC ACC GAT CT	SAO	TRα2	Exon 10
71	R	TGG AAC CAA TGT AGG TGA TGA	SAO/Ptr	Rev-erbα	Exon 2
72	R	CCG CAC CTT TCC TCA TCC	Ptr	TRα1	Exon 9
73	R	TCT TGG CTA GGC TGT GTG TG	Ptr	TRα1	Exon 9
74	R	ATC ATG CGGAGG TCA GTC AC	Rat	TRα1	Exon 9
